# Supplementary material for: The characteristics of gut microbiota composition in patients with depression and relationship with clinical symptoms
Source: Front Psychiatry. 2026 Mar 11;17:1790968. doi: 10.3389/fpsyt.2026.1790968 (PMC13013361; doi:10.3389/fpsyt.2026.1790968)
Supplement: Supplementary file 1 [file Supplementaryfile1.xls]

## Sheet: 多样性信息表
Diversity Submission Sheet
Detailed Sample Information
No.	*Sample Name	*Submission Format	*Sample Type	*Sample Source	Concentration (ng/μL)	Volume (μL)	Amplicon Size (bp)	*Primer Name	*Copies	*Reserve Type	Tube Label	Notes
1	WGQA001	Environmental Sample	Human Feces	Human				338F_806R	1	Official Sample	WGQA001
2	WGQA002	Environmental Sample	Human Feces	Human				338F_806R	1	Official Sample	WGQA002
3	WGQA003	Environmental Sample	Human Feces	Human				338F_806R	1	Official Sample	WGQA003
4	WGQA004	Environmental Sample	Human Feces	Human				338F_806R	1	Official Sample	WGQA004
5	WGQA005	Environmental Sample	Human Feces	Human				338F_806R	1	Official Sample	WGQA005
6	WGQA006	Environmental Sample	Human Feces	Human				338F_806R	1	Official Sample	WGQA006
7	WGQA007	Environmental Sample	Human Feces	Human				338F_806R	1	Official Sample	WGQA007
8	WGQA008	Environmental Sample	Human Feces	Human				338F_806R	1	Official Sample	WGQA008
9	WGQA009	Environmental Sample	Human Feces	Human				338F_806R	1	Official Sample	WGQA009
10	WGQA010	Environmental Sample	Human Feces	Human				338F_806R	1	Official Sample	WGQA010
11	WGQA011	Environmental Sample	Human Feces	Human				338F_806R	1	Official Sample	WGQA011
12	WGQA012	Environmental Sample	Human Feces	Human				338F_806R	1	Official Sample	WGQA012
13	WGQA013	Environmental Sample	Human Feces	Human				338F_806R	1	Official Sample	WGQA013
14	WGQA014	Environmental Sample	Human Feces	Human				338F_806R	1	Official Sample	WGQA014
15	WGQA015	Environmental Sample	Human Feces	Human				338F_806R	1	Official Sample	WGQA015
16	WGQA016	Environmental Sample	Human Feces	Human				338F_806R	1	Official Sample	WGQA016
17	WGQA017	Environmental Sample	Human Feces	Human				338F_806R	1	Official Sample	WGQA017
18	WGQA018	Environmental Sample	Human Feces	Human				338F_806R	1	Official Sample	WGQA018
19	WGQA019	Environmental Sample	Human Feces	Human				338F_806R	1	Official Sample	WGQA019
20	WGQA020	Environmental Sample	Human Feces	Human				338F_806R	1	Official Sample	WGQA020
21	WGQA021	Environmental Sample	Human Feces	Human				338F_806R	1	Official Sample	WGQA021
22	WGQA022	Environmental Sample	Human Feces	Human				338F_806R	1	Official Sample	WGQA022
23	WGQA023	Environmental Sample	Human Feces	Human				338F_806R	1	Official Sample	WGQA023
24	WGQB004	Environmental Sample	Human Feces	Human				338F_806R	1	Official Sample	WGQB004
25	WGQB005	Environmental Sample	Human Feces	Human				338F_806R	1	Official Sample	WGQB005
26	WGQB006	Environmental Sample	Human Feces	Human				338F_806R	1	Official Sample	WGQB006
27	WGQB009	Environmental Sample	Human Feces	Human				338F_806R	1	Official Sample	WGQB009
28	WGQB019	Environmental Sample	Human Feces	Human				338F_806R	1	Official Sample	WGQB019
29	WGQB016	Environmental Sample	Human Feces	Human				338F_806R	1	Official Sample	WGQB016
30	WGQB021	Environmental Sample	Human Feces	Human				338F_806R	1	Official Sample	WGQB021
31	WGQC001	Environmental Sample	Human Feces	Human				338F_806R	1	Official Sample	WGQC001
32	WGQC002	Environmental Sample	Human Feces	Human				338F_806R	1	Official Sample	WGQC002
33	WGQC003	Environmental Sample	Human Feces	Human				338F_806R	1	Official Sample	WGQC003
34	WGQC004	Environmental Sample	Human Feces	Human				338F_806R	1	Official Sample	WGQC004
35	WGQC005	Environmental Sample	Human Feces	Human				338F_806R	1	Official Sample	WGQC005
36	WGQC006	Environmental Sample	Human Feces	Human				338F_806R	1	Official Sample	WGQC006
37	WGQC007	Environmental Sample	Human Feces	Human				338F_806R	1	Official Sample	WGQC007
38	WGQC008	Environmental Sample	Human Feces	Human				338F_806R	1	Official Sample	WGQC008
39	WGQC009	Environmental Sample	Human Feces	Human				338F_806R	1	Official Sample	WGQC009
40	WGQC010	Environmental Sample	Human Feces	Human				338F_806R	1	Official Sample	WGQC010
41	WGQC011	Environmental Sample	Human Feces	Human				338F_806R	1	Official Sample	WGQC011
42	WGQC012	Environmental Sample	Human Feces	Human				338F_806R	1	Official Sample	WGQC012
43	WGQC013	Environmental Sample	Human Feces	Human				338F_806R	1	Official Sample	WGQC013
44	WGQC014	Environmental Sample	Human Feces	Human				338F_806R	1	Official Sample	WGQC014
45	WGQC015	Environmental Sample	Human Feces	Human				338F_806R	1	Official Sample	WGQC015
46	WGQC016	Environmental Sample	Human Feces	Human				338F_806R	1	Official Sample	WGQC016
47	WGQC017	Environmental Sample	Human Feces	Human				338F_806R	1	Official Sample	WGQC017
48	WGQC018	Environmental Sample	Human Feces	Human				338F_806R	1	Official Sample	WGQC018
49	WGQC019	Environmental Sample	Human Feces	Human				338F_806R	1	Official Sample	WGQC019
50	WGQC020	Environmental Sample	Human Feces	Human				338F_806R	1	Official Sample	WGQC020
51	WGQC021	Environmental Sample	Human Feces	Human				338F_807R	1	Official Sample	WGQC021
52	WGQC022	Environmental Sample	Human Feces	Human				338F_808R	1	Official Sample	WGQC022
53	WGQC023	Environmental Sample	Human Feces	Human				338F_809R	1	Official Sample	WGQC023
54	WGQC024	Environmental Sample	Human Feces	Human				338F_810R	1	Official Sample	WGQC024
55	WGQC025	Environmental Sample	Human Feces	Human				338F_811R	1	Official Sample	WGQC025
56	WGQC026	Environmental Sample	Human Feces	Human				338F_812R	1	Official Sample	WGQC026
57	WGQC027	Environmental Sample	Human Feces	Human				338F_813R	1	Official Sample	WGQC027
58	WGQC028	Environmental Sample	Human Feces	Human				338F_814R	1	Official Sample	WGQC028
59	WGQC029	Environmental Sample	Human Feces	Human				338F_815R	1	Official Sample	WGQC029
60	WGQC030	Environmental Sample	Human Feces	Human				338F_816R	1	Official Sample	WGQC030
61	WGQC031	Environmental Sample	Human Feces	Human				338F_817R	1	Official Sample	WGQC031
62	WGQC032	Environmental Sample	Human Feces	Human				338F_818R	1	Official Sample	WGQC032
63	WGQC033	Environmental Sample	Human Feces	Human				338F_819R	1	Official Sample	WGQC033
64	WGQD003	Environmental Sample	Human Feces	Human				338F_820R	1	Official Sample	WGQD003
65	WGQD008	Environmental Sample	Human Feces	Human				338F_821R	1	Official Sample	WGQD008
66	WGQD009	Environmental Sample	Human Feces	Human				338F_822R	1	Official Sample	WGQD009
67	WGQD010	Environmental Sample	Human Feces	Human				338F_823R	1	Official Sample	WGQD010
68	WGQD011	Environmental Sample	Human Feces	Human				338F_824R	1	Official Sample	WGQD011
69	WGQD012	Environmental Sample	Human Feces	Human				338F_825R	1	Official Sample	WGQD012
70	WGQD014	Environmental Sample	Human Feces	Human				338F_826R	1	Official Sample	WGQD014
71	WGQD020	Environmental Sample	Human Feces	Human				338F_827R	1	Official Sample	WGQD020
72	WGQD021	Environmental Sample	Human Feces	Human				338F_828R	1	Official Sample	WGQD021
73	WGQD023	Environmental Sample	Human Feces	Human				338F_829R	1	Official Sample	WGQD023
74	WGQD024	Environmental Sample	Human Feces	Human				338F_830R	1	Official Sample	WGQD024
75	WGQD025	Environmental Sample	Human Feces	Human				338F_831R	1	Official Sample	WGQD025
76	WGQD028	Environmental Sample	Human Feces	Human				338F_832R	1	Official Sample	WGQD028
77	WGQD029	Environmental Sample	Human Feces	Human				338F_833R	1	Official Sample	WGQD029
78	WGQD033	Environmental Sample	Human Feces	Human				338F_834R	1	Official Sample	WGQD033
79	WGQH001	Environmental Sample	Human Feces	Human				338F_835R	1	Official Sample	WGQH001
80	WGQH002	Environmental Sample	Human Feces	Human				338F_836R	1	Official Sample	WGQH002
81	WGQH003	Environmental Sample	Human Feces	Human				338F_837R	1	Official Sample	WGQH003
82	WGQH004	Environmental Sample	Human Feces	Human				338F_838R	1	Official Sample	WGQH004
83	WGQH005	Environmental Sample	Human Feces	Human				338F_839R	1	Official Sample	WGQH005
84	WGQH006	Environmental Sample	Human Feces	Human				338F_840R	1	Official Sample	WGQH006
85	WGQH007	Environmental Sample	Human Feces	Human				338F_841R	1	Official Sample	WGQH007
86	WGQH008	Environmental Sample	Human Feces	Human				338F_842R	1	Official Sample	WGQH008
87	WGQH009	Environmental Sample	Human Feces	Human				338F_843R	1	Official Sample	WGQH009
88	WGQH010	Environmental Sample	Human Feces	Human				338F_844R	1	Official Sample	WGQH010
89	WGQH011	Environmental Sample	Human Feces	Human				338F_845R	1	Official Sample	WGQH011
90	WGQH012	Environmental Sample	Human Feces	Human				338F_846R	1	Official Sample	WGQH012
91	WGQH013	Environmental Sample	Human Feces	Human				338F_847R	1	Official Sample	WGQH013
92	WGQH014	Environmental Sample	Human Feces	Human				338F_848R	1	Official Sample	WGQH014
93	WGQH015	Environmental Sample	Human Feces	Human				338F_849R	1	Official Sample	WGQH015
94	WGQH016	Environmental Sample	Human Feces	Human				338F_850R	1	Official Sample	WGQH016
95	WGQH017	Environmental Sample	Human Feces	Human				338F_851R	1	Official Sample	WGQH017
96	WGQH018	Environmental Sample	Human Feces	Human				338F_852R	1	Official Sample	WGQH018
97	WGQH019	Environmental Sample	Human Feces	Human				338F_853R	1	Official Sample	WGQH019
98	WGQH020	Environmental Sample	Human Feces	Human				338F_854R	1	Official Sample	WGQH020
99	WGQH021	Environmental Sample	Human Feces	Human				338F_855R	1	Official Sample	WGQH021
100	WGQH022	Environmental Sample	Human Feces	Human				338F_856R	1	Official Sample	WGQH022
101	WGQH023	Environmental Sample	Human Feces	Human				338F_857R	1	Official Sample	WGQH023
102	WGQH024	Environmental Sample	Human Feces	Human				338F_858R	1	Official Sample	WGQH024
103	WGQH025	Environmental Sample	Human Feces	Human				338F_859R	1	Official Sample	WGQH025
104	WGQH026	Environmental Sample	Human Feces	Human				338F_860R	1	Official Sample	WGQH026
105	WGQH027	Environmental Sample	Human Feces	Human				338F_861R	1	Official Sample	WGQH027
106	WGQH028	Environmental Sample	Human Feces	Human				338F_862R	1	Official Sample	WGQH028
107	WGQH029	Environmental Sample	Human Feces	Human				338F_863R	1	Official Sample	WGQH029
108	WGQH030	Environmental Sample	Human Feces	Human				338F_864R	1	Official Sample	WGQH030
109	WGQH031	Environmental Sample	Human Feces	Human				338F_865R	1	Official Sample	WGQH031
