# Supplementary material for: The characteristics of gut microbiota composition in patients with depression and relationship with clinical symptoms
Source: Front Psychiatry. 2026 Mar 11;17:1790968. doi: 10.3389/fpsyt.2026.1790968 (PMC13013361; doi:10.3389/fpsyt.2026.1790968)
Supplement: Supplementary file 2 [file Table1.xls]

## Sheet: 多样性信息表
多样性送样单
详细样本信息
序号	*样品名称	*送样形式	*样品类型	*样品来源	浓度ng/μL	体积μL	扩增片段大小bp	*引物名称	*份数	*储备类型	管上名称	备注
1	WGQA001	环境样品	人体粪便	人				338F_806R	1	正式样品	WGQA001
2	WGQA002	环境样品	人体粪便	人				338F_806R	1	正式样品	WGQA002
3	WGQA003	环境样品	人体粪便	人				338F_806R	1	正式样品	WGQA003
4	WGQA004	环境样品	人体粪便	人				338F_806R	1	正式样品	WGQA004
5	WGQA005	环境样品	人体粪便	人				338F_806R	1	正式样品	WGQA005
6	WGQA006	环境样品	人体粪便	人				338F_806R	1	正式样品	WGQA006
7	WGQA007	环境样品	人体粪便	人				338F_806R	1	正式样品	WGQA007
8	WGQA008	环境样品	人体粪便	人				338F_806R	1	正式样品	WGQA008
9	WGQA009	环境样品	人体粪便	人				338F_806R	1	正式样品	WGQA009
10	WGQA010	环境样品	人体粪便	人				338F_806R	1	正式样品	WGQA010
11	WGQA011	环境样品	人体粪便	人				338F_806R	1	正式样品	WGQA011
12	WGQA012	环境样品	人体粪便	人				338F_806R	1	正式样品	WGQA012
13	WGQA013	环境样品	人体粪便	人				338F_806R	1	正式样品	WGQA013
14	WGQA014	环境样品	人体粪便	人				338F_806R	1	正式样品	WGQA014
15	WGQA015	环境样品	人体粪便	人				338F_806R	1	正式样品	WGQA015
16	WGQA016	环境样品	人体粪便	人				338F_806R	1	正式样品	WGQA016
17	WGQA017	环境样品	人体粪便	人				338F_806R	1	正式样品	WGQA017
18	WGQA018	环境样品	人体粪便	人				338F_806R	1	正式样品	WGQA018
19	WGQA019	环境样品	人体粪便	人				338F_806R	1	正式样品	WGQA019
20	WGQA020	环境样品	人体粪便	人				338F_806R	1	正式样品	WGQA020
21	WGQA021	环境样品	人体粪便	人				338F_806R	1	正式样品	WGQA021
22	WGQA022	环境样品	人体粪便	人				338F_806R	1	正式样品	WGQA022
23	WGQA023	环境样品	人体粪便	人				338F_806R	1	正式样品	WGQA023
24	WGQB004	环境样品	人体粪便	人				338F_806R	1	正式样品	WGQB004
25	WGQB005	环境样品	人体粪便	人				338F_806R	1	正式样品	WGQB005
26	WGQB006	环境样品	人体粪便	人				338F_806R	1	正式样品	WGQB006
27	WGQB009	环境样品	人体粪便	人				338F_806R	1	正式样品	WGQB009
28	WGQB019	环境样品	人体粪便	人				338F_806R	1	正式样品	WGQB019
29	WGQB016	环境样品	人体粪便	人				338F_806R	1	正式样品	WGQB016
30	WGQB021	环境样品	人体粪便	人				338F_806R	1	正式样品	WGQB021
31	WGQC001	环境样品	人体粪便	人				338F_806R	1	正式样品	WGQC001
32	WGQC002	环境样品	人体粪便	人				338F_806R	1	正式样品	WGQC002
33	WGQC003	环境样品	人体粪便	人				338F_806R	1	正式样品	WGQC003
34	WGQC004	环境样品	人体粪便	人				338F_806R	1	正式样品	WGQC004
35	WGQC005	环境样品	人体粪便	人				338F_806R	1	正式样品	WGQC005
36	WGQC006	环境样品	人体粪便	人				338F_806R	1	正式样品	WGQC006
37	WGQC007	环境样品	人体粪便	人				338F_806R	1	正式样品	WGQC007
38	WGQC008	环境样品	人体粪便	人				338F_806R	1	正式样品	WGQC008
39	WGQC009	环境样品	人体粪便	人				338F_806R	1	正式样品	WGQC009
40	WGQC010	环境样品	人体粪便	人				338F_806R	1	正式样品	WGQC010
41	WGQC011	环境样品	人体粪便	人				338F_806R	1	正式样品	WGQC011
42	WGQC012	环境样品	人体粪便	人				338F_806R	1	正式样品	WGQC012
43	WGQC013	环境样品	人体粪便	人				338F_806R	1	正式样品	WGQC013
44	WGQC014	环境样品	人体粪便	人				338F_806R	1	正式样品	WGQC014
45	WGQC015	环境样品	人体粪便	人				338F_806R	1	正式样品	WGQC015
46	WGQC016	环境样品	人体粪便	人				338F_806R	1	正式样品	WGQC016
47	WGQC017	环境样品	人体粪便	人				338F_806R	1	正式样品	WGQC017
48	WGQC018	环境样品	人体粪便	人				338F_806R	1	正式样品	WGQC018
49	WGQC019	环境样品	人体粪便	人				338F_806R	1	正式样品	WGQC019
50	WGQC020	环境样品	人体粪便	人				338F_806R	1	正式样品	WGQC020
51	WGQC021	环境样品	人体粪便	人				338F_807R	1	正式样品	WGQC021
52	WGQC022	环境样品	人体粪便	人				338F_808R	1	正式样品	WGQC022
53	WGQC023	环境样品	人体粪便	人				338F_809R	1	正式样品	WGQC023
54	WGQC024	环境样品	人体粪便	人				338F_810R	1	正式样品	WGQC024
55	WGQC025	环境样品	人体粪便	人				338F_811R	1	正式样品	WGQC025
56	WGQC026	环境样品	人体粪便	人				338F_812R	1	正式样品	WGQC026
57	WGQC027	环境样品	人体粪便	人				338F_813R	1	正式样品	WGQC027
58	WGQC028	环境样品	人体粪便	人				338F_814R	1	正式样品	WGQC028
59	WGQC029	环境样品	人体粪便	人				338F_815R	1	正式样品	WGQC029
60	WGQC030	环境样品	人体粪便	人				338F_816R	1	正式样品	WGQC030
61	WGQC031	环境样品	人体粪便	人				338F_817R	1	正式样品	WGQC031
62	WGQC032	环境样品	人体粪便	人				338F_818R	1	正式样品	WGQC032
63	WGQC033	环境样品	人体粪便	人				338F_819R	1	正式样品	WGQC033
64	WGQD003	环境样品	人体粪便	人				338F_820R	1	正式样品	WGQD003
65	WGQD008	环境样品	人体粪便	人				338F_821R	1	正式样品	WGQD008
66	WGQD009	环境样品	人体粪便	人				338F_822R	1	正式样品	WGQD009
67	WGQD010	环境样品	人体粪便	人				338F_823R	1	正式样品	WGQD010
68	WGQD011	环境样品	人体粪便	人				338F_824R	1	正式样品	WGQD011
69	WGQD012	环境样品	人体粪便	人				338F_825R	1	正式样品	WGQD012
70	WGQD014	环境样品	人体粪便	人				338F_826R	1	正式样品	WGQD014
71	WGQD020	环境样品	人体粪便	人				338F_827R	1	正式样品	WGQD020
72	WGQD021	环境样品	人体粪便	人				338F_828R	1	正式样品	WGQD021
73	WGQD023	环境样品	人体粪便	人				338F_829R	1	正式样品	WGQD023
74	WGQD024	环境样品	人体粪便	人				338F_830R	1	正式样品	WGQD024
75	WGQD025	环境样品	人体粪便	人				338F_831R	1	正式样品	WGQD025
76	WGQD028	环境样品	人体粪便	人				338F_832R	1	正式样品	WGQD028
77	WGQD029	环境样品	人体粪便	人				338F_833R	1	正式样品	WGQD029
78	WGQD033	环境样品	人体粪便	人				338F_834R	1	正式样品	WGQD033
79	WGQH001	环境样品	人体粪便	人				338F_835R	1	正式样品	WGQH001
80	WGQH002	环境样品	人体粪便	人				338F_836R	1	正式样品	WGQH002
81	WGQH003	环境样品	人体粪便	人				338F_837R	1	正式样品	WGQH003
82	WGQH004	环境样品	人体粪便	人				338F_838R	1	正式样品	WGQH004
83	WGQH005	环境样品	人体粪便	人				338F_839R	1	正式样品	WGQH005
84	WGQH006	环境样品	人体粪便	人				338F_840R	1	正式样品	WGQH006
85	WGQH007	环境样品	人体粪便	人				338F_841R	1	正式样品	WGQH007
86	WGQH008	环境样品	人体粪便	人				338F_842R	1	正式样品	WGQH008
87	WGQH009	环境样品	人体粪便	人				338F_843R	1	正式样品	WGQH009
88	WGQH010	环境样品	人体粪便	人				338F_844R	1	正式样品	WGQH010
89	WGQH011	环境样品	人体粪便	人				338F_845R	1	正式样品	WGQH011
90	WGQH012	环境样品	人体粪便	人				338F_846R	1	正式样品	WGQH012
91	WGQH013	环境样品	人体粪便	人				338F_847R	1	正式样品	WGQH013
92	WGQH014	环境样品	人体粪便	人				338F_848R	1	正式样品	WGQH014
93	WGQH015	环境样品	人体粪便	人				338F_849R	1	正式样品	WGQH015
94	WGQH016	环境样品	人体粪便	人				338F_850R	1	正式样品	WGQH016
95	WGQH017	环境样品	人体粪便	人				338F_851R	1	正式样品	WGQH017
96	WGQH018	环境样品	人体粪便	人				338F_852R	1	正式样品	WGQH018
97	WGQH019	环境样品	人体粪便	人				338F_853R	1	正式样品	WGQH019
98	WGQH020	环境样品	人体粪便	人				338F_854R	1	正式样品	WGQH020
99	WGQH021	环境样品	人体粪便	人				338F_855R	1	正式样品	WGQH021
100	WGQH022	环境样品	人体粪便	人				338F_856R	1	正式样品	WGQH022
101	WGQH023	环境样品	人体粪便	人				338F_857R	1	正式样品	WGQH023
102	WGQH024	环境样品	人体粪便	人				338F_858R	1	正式样品	WGQH024
103	WGQH025	环境样品	人体粪便	人				338F_859R	1	正式样品	WGQH025
104	WGQH026	环境样品	人体粪便	人				338F_860R	1	正式样品	WGQH026
105	WGQH027	环境样品	人体粪便	人				338F_861R	1	正式样品	WGQH027
106	WGQH028	环境样品	人体粪便	人				338F_862R	1	正式样品	WGQH028
107	WGQH029	环境样品	人体粪便	人				338F_863R	1	正式样品	WGQH029
108	WGQH030	环境样品	人体粪便	人				338F_864R	1	正式样品	WGQH030
109	WGQH031	环境样品	人体粪便	人				338F_865R	1	正式样品	WGQH031
